# Supplementary material for: A one health approach for monitoring antimicrobial resistance: developing a national freshwater pilot effort
Source: Front Water. Author manuscript; Available in PMC 2024 Jun 7. (PMC11157689; doi:10.3389/frwa.2024.1359109)
Supplement: Supplemental Material 1 [file NIHMS1996044-supplement-Supplemental_Material_1.xlsx]

## Sheet: SWAM Metadata Terms
Sample Site	Package item	Definition	Expected value	Value syntax	Example	Preferred unit	Ontology	NCBI WGS submission
geo_loc_name	geographic location	The geographical origin of the sample as defined by the country or sea name followed by specific region name. Country or sea names should be chosen from the INSDC country list (http://insdc.org/country.html), or the GAZ ontology (v 1.512) (http://purl.bioontology.org/ontology/GAZ)	country or sea name (INSDC or GAZ);region(GAZ);specific location name	{term};{term};{text}	GAZ:00204585; East Fork Glady Fork		GAZ	x
loc_deviation	deviation from site location	The deviaition from the pre-defined or previous visit sample collection location. This term can accept distance in meter with or without a heading.	measurement value	{float} {unit}	10 meter	meter
siteID	siteID	The unique #digit to identify the site at which the water sample is collected	SiteID	{integer}	00501			x
HUC_identifier	HUC identifier	Eight, ten or twelve digit USGS hydrologic unit code (HUC) for the sample site water body	HUC identifier	{integer}	050902021006		USGS
land_use	land use	The term used to describe the human use of land. It represents the economic and cultural activities (e.g., agricultural, residential, industrial, mining, and recreational uses) that are practiced at a given place. Multiple terms may apply and can be separated by pipes. If multiple terms are used, please include estimated percentage for each usage.	enumeration	[Cropland|Grassland pasture and range|Forest-use land|Urban and rural residential areas|Special-use area]	Cropland			x
land_cover	land cover	The surface components of land that are physically present and visible. Multiple terms may apply and can be separated by pipes. If multiple terms are used, please include estimated percentage for each usage.	enumeration	[Temperate or sub-polar needleleaf forest|Temperate or sub-polar broadleaf deciduous forest|Mixed forest|Temperate or sub-polar shrubland|Temperate or sub-polar grassland|Wetland|Cropland|Barren lands|Urban|Water|Snow and Ice]	Wetland		NLCD/NALCMS	x
adj_land_use	adjacent land use	The ecosystem function adjacent to an area of significant disturbance, or where there is no ecosystem function, the use of the land. Multiple terms may apply and can be separated by pipes. If multiple terms are used, please include estimated percentage for each usage.	enumeration	[Cropland|Grassland pasture and range|Forest-use land|Urban and rural residential areas|Hunting, fishing, and recreational use|Special-use area]	Forest-use land			x
samplesite_comments	sample site comments	Any comments or observations regarding the sample site, as noted by the sample collection personnel	text	{text}	wildlife observed at sample location, wild geese
In situ Measurments	Package item	Definition	Expected value	Value syntax	Example	Preferred unit	Ontology	NCBI WGS submission
turbidity	turbidity	Measure of the amount of cloudiness or haziness in water caused by individual particles	measurement value	{float} {unit}	0.3 nephelometric turbidity units	formazin turbidity unit, formazin nephelometric units, nephelometric turbidity units	MIXS:0000731
diss_oxygen	dissolved oxygen	Concentration of dissolved oxygen	measurement value	{float} {unit}	175 micromole per kilogram	micromole per kilogram, milligram per liter	MIXS:0000201
air_temp	temperature of air	Temperature of the air at the time of sampling	measurement value	{float} {unit}	25 degree Celsius	degree Celsius	MIXS:0000113
water_temp	temperature of water	Temperature of the water sample at the time of sampling	measurement value	{float} {unit}	25 degree Celsius	degree Celsius	MIXS:0000742
ph	pH	The pH measurement of the sample, or liquid portion of sample, or aqueous phase of the fluid	measurement value	{float}	7.2		MIXS:0001103
conduc	conductivity	Electrical conductivity of water	measurement value	{float} {unit}	10 milliSiemens per centimeter	milliSiemens per centimeter	MIXS:0000692
stream_discharge	stream discharge	Stream discharge is also referred to as flow. It is a measure of the amount of water flowing in a stream at any particular point in time, expressed as a rate.	measurement value	{float} {unit}	28.3 cubic meter per second	cubic meter per second
slope	bank slope	The angle, or grade, of an incline (upward) or a decline (downward)	measurement value	{integer}	0.6	percent or angular degrees
bearing	bearing of water body at sample point	The angular measurement in a clockwise direction from the north line from one point to another.	measurement value	{integer}	90 degrees	cardinal degrees
insitu_comments	in situ comments	Any comments or observations during in situ measurments as noted by the sample collection personnel	text	{text}	wildlife observed at sample location, wild geese
Weather	Package item	Definition	Expected value	Value syntax	Example	Preferred unit	Ontology	NCBI WGS submission
station_name	station name	The name of the station, which usually refers to the city or village where the data are collected	text	{text}	Salinas North
station_alias	station alias	Station alias, if station is known by more than one name	text	{text}
station_WMO	WMO code	The 5-digits WMO code for meteorological stations whose data are internationally exchanged. The first two digits give information on the region of the world and the country where the station is located.	text	{text}	76644
station_num	station other number	The national or local code which has nothing to do with the international network (WMO), but which identifies the station nationally, regionally or in specific purpose networks.	text	{text}	116
station_dist	station distance	The physical distance between the weather station and the sampling location	measurement value	{float} {unit}	15 kilometer	kilometer
station_lat	station latitude	The geographical location of the weather station as defined by latitude. The values should be reported in decimal degrees and in WGS84 system	decimal degrees	{float} {float}	50.5868
station_lon	station longitude	The geographical location of the weather station as defined by longitude. The values should be reported in decimal degrees and in WGS84 system	decimal degrees	{float} {float}	6.40898
rain_24	rainfall last 24 hours	The amount of rainfall received at the sampling site during the last 24 hours from sampling timepoint.	measurement value	{float} {unit}	1.2 millimeter	millimeter
rain_48	rainfall last 48 hours	The amount of rainfall received at the sampling site during the last 48 hours from sampling timepoint.	measurement value	{float} {unit}	1.2 millimeter	millimeter
rain_72	rainfall last 72 hours	The amount of rainfall received at the sampling site during the last 24 hours from sampling timepoint.	measurement value	{float} {unit}	1.2 millimeter	millimeter
rain_rate	rainfall hourly rate	The hourly rate of rainfall at the sampling site during which the sample was collected	measurement value	{float} {unit}	8.2 millimeter per hour	millmeter per hour
rain_dur	rainfall duration	The period of the longest rain event ending within 24 hours of the sampling event.	duration	{duration}	P3h	hours
solar_irradiance	solar irradiance	The cummulative amount of solar energy that arrives at a specific area of a surface during a 24 hour period. The preferred interval is the last 24 hours from sampling timepoint; however, the calendar day can be used as an alternate.	measurement value	{float} {unit}	1.36 kilowatts per square meter per day	watts per square meter per day	MIXS:0000112
humidity	humidity	Amount of water vapour in the air, at the time of sampling	measurement value	{float} {unit}	25 gram per cubic meter	gram per cubic meter	MIXS:0000100
temp_daily	average daily temp	The mean air temperature at the sample location. The preferred interval is the last 24 hours from sampling timepoint; however, the calendar day can be used as an alternate.	measurement value	{float} {unit}	15 degrees Celsius	degree Celsius
barometric_press	barometric pressure	Force per unit area exerted against a surface by the weight of air above that surface	measurement value	{float} {unit}	5 millibar	millibar	MIXS:0000096
gust_speed	gust strength	A wind gust is a brief increase in the speed of the wind, usually less than 20 seconds which exceeds the average wind speed by 10 or more knots (1 knot = 1.852 kilometer per hour).	measurement value	{float} {unit}	40 kilometer per hour	meter per second, kilometer per hour
wind_direction	wind direction	Wind direction is the direction from which a wind originates	wind direction name	{text}	Northwest		MIXS:0000757
wind_speed	wind speed	Speed of wind measured at the time of sampling	measurement value	{float} {unit}	21 kilometer per hour	meter per second, kilometer per hour	MIXS:0000118
global_radiation	global radiation	Global radiation is the total short-wave radiation from the sky falling onto a horizontal surface on the ground. It includes both the direct solar radiation and the diffuse radiation resulting from reflected or scattered sunlight. The preferred interval is the last 24 hours from sampling timepoint; however, the calendar day can be used as an alternate.	measurement value	{float} {unit}	4.4 kilowatts per square meter per day	watts per square meter per day
daily_sunshine	daily sunshine	The daily brightness of the sun exceeding the background of diffuse sky light, or, as is better observed by the human eye, with the appearance of shadows behind illuminated objects. According to WMO (2010), sunshine duration during a given period is defined as the sum of the time for which the direct solar irradiance exceeds 120 W per squared meter. The preferred interval is the last 24 hours fro…	duration	{duration}	P3h	hours
evaporation	evaporation	The rate of evaporation is defined as the amount of water evaporated from a unit surface area per unit of time. It can be expressed as the mass or volume of liquid water evaporated per area in unit of time, usually as the equivalent depth of liquid water evaporated per unit of time from the whole area. The unit of time is normally a day. The amount of evaporation should be read in millimeters (WM…	measurement value	{float} {unit}	2 millimeter per day	millimeter per day
base_flow	base flow	The base water body height as influenced by groundwater seepage as the only input.	measurement value	{float} {unit}	0.6 meter	meter
weather_comments	weather comments	Any comments or observations on weather as noted by the sample collection personnel	text	{text}	Overcast
Sample Collection	Package item	Definition	Expected value	Value syntax	Example	Preferred unit	Ontology	NCBI WGS submission
dist_shore	distance from shore	The distance from shoreline to where the sample is collected.	measurement value	{float} {unit}	10 meter	meter
sample_depth	depth of sample	Depth is defined as the vertical distance below local surface, e.g. For sediment or soil samples depth is measured from sediment or soil surface, respectively. Depth can be reported as an interval for subsurface samples	measurement value	{float} {unit}	10 meter	meter	MIXS:0000674
sample_volume	volume of sample	The determination of the volume of a sample.	measurement value	{float} {unit}	10 liter	liter or milliliter	NCIT:C74720	x
conc_method	water concentration method	The method used for the primary concentration of water samples	enumeration	The distance from shoreline to where the sample is collected.D3:G3	Modfiied Moore Swab
collection_date	collection date	The time of sampling, either as an instance (single point in time) or interval. In case no exact time is available, the date/time can be right truncated i.e. all of these are valid times: 2008-01-23T19:23:10+00:00; 2008-01-23T19:23:10; 2008-01-23; 2008-01; 2008; Except: 2008-01; 2008 all are ISO8601 compliant	date and time	{timestamp}	2021-01-25T10:21:00		MIXS:0000011	x
coll_device	collection device	The tool or device used to extract or collect the water sample.	GENEPIO:0002094 or text	{text}|{termLabel} {[termID]}	Nalgene bottle		GENEPIO:0002094
sampleID	sampleID	The unique #digit code to identify the water sample	SampleID	{integer}	000123456			x
siteID	siteID	The unique #digit to identify the site at which the water sample is collected	SiteID	{integer}	00501			dup
samp_stor_device	sample storage device	The container used to store the sample. This field accepts terms listed under container (http://purl.obolibrary.org/obo/NCIT_C43186). If the proper descriptor is not listed please use text to describe the storage device.	NCIT:C4318	{text}|{termLabel} {[termID]}	Whirl Pak sampling bag [GENEPIO:0002122]
samp_stor_dur	sample storage duration	The duration of time to complete the sample collection.	duration	{duration}	P1d		MIXS:0000116
samp_stor_loc	sample storage location	Location at which sample was stored, usually name of a specific freezer/room. Indicate the location name.	text	{text}	freezer 5		MIXS:0000755
samp_stor_media	sample storage media	The liquid that is added to the sample collection device prior to sampling. If the sample is pre-hydrated, indicate the liquid media the sample is pre-hydrated with for storage purposes. This field accepts terms listed under microbiological culture medium (http://purl.obolibrary.org/obo/MICRO_0000067). If the proper descriptor is not listed please use text to describe the sample storage media.	MICRO:0000067 or text	{text}|{termLabel} {[termID]}	peptone water medium [MICRO:0000548]
samp_stor_temp	sample storage temperature	Temperature at which sample was stored, e.g. -80 degree Celsius.	measurement value	{float} {unit}	-80 degree Celsius	degree Celsius	MIXS:0000110
sample_coll_personnel	sample collection personnel	The person who collected the water sample	text	{text}	Alison Franklin
sample_coll_comments	sample collection comments	Any comments or observations during sample collection as noted by the sample collection personnel	text	{text}	wildlife observed at sample location, wild geese
sample_coll_duration	sample collection time	The duration of time to complete the sample collection.	duration	{duration}	P1h
Sample Transport	Package item	Definition	Expected value	Value syntax	Example	Preferred unit	Ontology	NCBI WGS submission
samp_trans_device	sample storage device	The container used to store the sample. This field accepts terms listed under container (http://purl.obolibrary.org/obo/NCIT_C43186). If the proper descriptor is not listed please use text to describe the storage device.	NCIT:C4318	{text}|{termLabel} {[termID]}	Whirl Pak sampling bag [GENEPIO:0002122]
samp_trans_dur	sample storage duration	Duration for which the sample was stored. Indicate the duration for which the sample was stored written in ISO 8601 format.	duration	{duration}	P1d		MIXS:0000116
samp_trans_loc	sample storage location	Location at which sample was stored, usually name of a specific freezer/room. Indicate the location name.	text	{text}	freezer 5		MIXS:0000755
samp_trans_media	sample storage media	The liquid that is added to the sample collection device prior to sampling. If the sample is pre-hydrated, indicate the liquid media the sample is pre-hydrated with for storage purposes. This field accepts terms listed under microbiological culture medium (http://purl.obolibrary.org/obo/MICRO_0000067). If the proper descriptor is not listed please use text to describe the sample storage media.	MICRO:0000067 or text	{text}|{termLabel} {[termID]}	peptone water medium [MICRO:0000548]
samp_trans_temp	sample storage temperature	Temperature at which sample was stored, e.g. -80 degree Celsius.	measurement value	{float} {unit}	-80 degree Celsius	degree Celsius	MIXS:0000110
transit_time	total transit time	The total amount of time between sample collection and sample processing at the primary laboratory	duration	{duration}	P1d8h
samp_trans_custodian	sample transport personnel	The person maintaining chain of custody of sample during sample transportation from collection site and pirmary laboratory	text	{text}	Alison Franklin
samp_trans_method	transportation method	The vehicle or mode of transport used to transport samples from collecton site to primary laboratory	text	{text}	car; FedEx
Microbial Target Culture	Package item	Definition	Expected value	Value syntax	Example	Preferred unit	Ontology	NCBI WGS submission
sample_volume	volume of sample	The determination of the volume of a sample.	measurement value	{float} {unit}	10 liter	liter or milliliter	NCIT:C74720
conc_method	water concentration method	The method used for the primary concentration of water samples	enumeration	[no filtration|dead-end ultrafiltration|Vertical Modified Moore Swab|Standard Method 9260B.2]	Vertical Modified Moore Swab			x
Sal_protocol	Salmonella enrichment protocol	The workflow employed to select for and recover the target microorganism from a sample. The workflow typically consists of one to several enrichment steps in broth media followed by plating on differential and or selective agar media. Protocol components include sample size, enrichment media, plating media, incubation times and conditions, etc. Please provide a link to a literature reference, ele…	PMID, DOI or URL	{PMID}|{DOI}|{URL}	https://www.fda.gov/food/laboratory-methods-food/bam-chapter-5-salmonella			x map to generic attribute for enrichment protocol
sal_prim_enrich	Salmonella primary enrichment media	A culture medium used to select for, grow, and maintain prokaryotic microorganisms. Can be in either liquid (broth) or solidified (e.g. with agar) forms.	enumeration	[BPW|mBPW|TSB|UPB|Lactose Broth]	BPW
sal_sel_enrich	Salmonella selective enrichment media	A culture medium used to select for, grow, and maintain prokaryotic microorganisms. Can be in either liquid (broth) or solidified (e.g. with agar) forms.	enumeration	[TT|RV]	TT
sal_plating_media	Salmonella plating media	A culture medium used to select for, grow, and maintain prokaryotic microorganisms. Can be in either liquid (broth) or solidified (e.g. with agar) forms.	enumeration	[TSA|XLT4|XLD]	XLT4
spikein_count	spike-in organism count	Total cell count of any organism (or group of organisms) per gram, volume or area of sample, should include name of organism followed by count. The method that was used for the enumeration (e.g. qPCR, atp, mpn, etc.) should also be provided (example: total prokaryotes; 3.5e7 cells per ml; qPCR).	organism name;measurement value;enumeration	{text};{float} {unit};[qPCR|ATP|MPN|other]	total prokaryotes;3.5e7 colony forming units per milliliter;qPCR	colony forming units per milliliter; colony forming units per gram of dry weight	MIXS:0000103
spikein_growth_med	spike-in growth medium	A liquid or gel containing nutrients, salts, and other factors formulated to support the growth of microorganisms, cells, or plants (National Cancer Institute Thesaurus). A growth medium is a culture medium which has the disposition to encourage growth of particular bacteria to the exclusion of others in the same growth environment. In this case, list the culture medium used to propagate the spik…	MICRO:0000067	{text}|{termLabel} {[termID]}	LB broth [MCO:0000036]
spikein_org	spike in organism	Taxonomic information about the spike-in organism(s). This field accepts terms under organism (http://purl.obolibrary.org/obo/NCIT_C14250). This field also accepts identification numbers from NCBI under https://www.ncbi.nlm.nih.gov/taxonomy. Multiple terms can be separated by pipes.	NCIT:C14250 or NCBI taxid	{termLabel} {[termID]}|{integer}	Listeria monocytogenes [NCIT:C86502]|28901
spikein_serovar	spike-in bacterial serovar or serotype	Taxonomic information about the spike-in organism(s) at the serovar or serotype level. This field accepts terms under organism (http://purl.obolibrary.org/obo/NCIT_C14250). This field also accepts identification numbers from NCBI under https://www.ncbi.nlm.nih.gov/taxonomy. Multiple terms can be separated by pipes.	NCIT:C14250 or antigenic formula or serovar name	{termLabel} {[termID]}|{integer}	Escherichia coli strain O157:H7 [NCIT:C86883]|83334
spikein_strain	spike-in microbial strain	Taxonomic information about the spike-in organism(s) at the strain level. This field accepts terms under organism (http://purl.obolibrary.org/obo/NCIT_C14250). This field also accepts identification numbers from NCBI under https://www.ncbi.nlm.nih.gov/taxonomy. Multiple terms can be separated by pipes.	NCIT:C14250 or NCBI taxid or text	{termLabel} {[termID]}|{integer}	169963
study_tmnt	study treatment	A process in which the act is intended to modify or alter some other material entity. From the study design, each treatment is comprised of one level of one or multiple factors. This field accepts terms listed under treatment (http://purl.obolibrary.org/obo/MCO_0000866). If the proper descriptor is not listed please use text to describe the study treatment. Multiple terms can be separated by one …	MCO:0000866	{text}|{termLabel} {[termID]}	Factor A|spike-in|levels high, medium, low
study_design	study design	A plan specification comprised of protocols (which may specify how and what kinds of data will be gathered) that are executed as part of an investigation and is realized during a study design execution. This field accepts terms under study design (http://purl.obolibrary.org/obo/OBI_0500000). If the proper descriptor is not listed please use text to describe the study design. Multiple terms can be…	OBI:0500000	{text}|{termLabel} {[termID]}	in vitro design [OBI:0001285]
samp_rep_biol	biological sample replicate	Measurements of biologically distinct samples that show biological variation.	measurement value	{float} {unit}	6 replicates
samp_rep_tech	technical sample replicate	Repeated measurements of the same sample that show independent measures of the noise associated with the equipment and the protocols.	measurement value	{float} {unit}	10 replicates
ec_quant_method	E. coli quantification method	The method used for determining the quantity or concentration of a bacterium in a sample.	enumeration	[EPA Modified Std Method 1604 or 9222 (membrane filtration)|TriCycle|Mod Quantitray]
ent_quant_method	Enterococcus quantification method	The method used for determining the quantity or concentration of a bacterium in a sample.	enumeration	[EPA Modified Standard Method 1106 (membrane filtration)|Modified Quantitray]
ec_protocol	E. coli enrichment protocol	The workflow employed to select for and recover the target microorganism from a sample. The workflow typically consists of one to several enrichment steps in broth media followed by plating on differential and or selective agar media. Protocol components include sample size, enrichment media, plating media, incubation times and conditions, etc. Please provide a link to a literature reference, ele…	PMID, DOI or URL	{PMID}|{DOI}|{URL}	https://www.fda.gov/media/93332/download
ec_prim_enrich	E. coli primary enrichment media	A culture medium used to select for, grow, and maintain prokaryotic microorganisms. Can be in either liquid (broth) or solidified (e.g. with agar) forms.	enumeration	[BPW|2X MacConkey Broth|UPB|TSB]
ec_sel_enrich	E. coli selective enrichment media	A culture medium used to select for, grow, and maintain prokaryotic microorganisms. Can be in either liquid (broth) or solidified (e.g. with agar) forms.	enumeration	[BPW|2X MacConkey Broth|UPB|TSB]
ec_plating_media	E. coli plating media	A culture medium used to select for, grow, and maintain prokaryotic microorganisms. Can be in either liquid (broth) or solidified (e.g. with agar) forms.	enumeration	[MacConkey agar|Mac + CTX 4ug/ml|Blood agar|CHROMagarECC|CHROMagarOrientation|CHROMagarCol-APSE|mI(1604)|Tryptone bile X-glucuronide Agar]
ent_protocol	Enterococcus enrichment protocol	The workflow employed to select for and recover the target microorganism from a sample. The workflow typically consists of one to several enrichment steps in broth media followed by plating on differential and or selective agar media. Protocol components include sample size, enrichment media, plating media, incubation times and conditions, etc. Please provide a link to a literature reference, ele…	PMID, DOI or URL	{PMID}|{DOI}|{URL}	https://www.fda.gov/media/93332/download
ent_prim_enrich	Enterococcus primary enrichment media	A culture medium used to select for, grow, and maintain prokaryotic microorganisms. Can be in either liquid (broth) or solidified (e.g. with agar) forms.	enumeration	[2X Enterococcosel broth|other]
ent_sel_enrich	Enterococcus selective enrichment media	A culture medium used to select for, grow, and maintain prokaryotic microorganisms. Can be in either liquid (broth) or solidified (e.g. with agar) forms.	enumeration	[2X Enterococcosel broth|other]
ent_plating_media	Enterococcus plating media	A culture medium used to select for, grow, and maintain prokaryotic microorganisms. Can be in either liquid (broth) or solidified (e.g. with agar) forms.	enumeration	[BHIA|Enterococcosel|CHROMagarEnterococcus|m-Enterococcus|BEA|mEI]
Metagenomics	Package item	Definition	Expected value	Value syntax	Example	Preferred unit	Ontology	NCBI WGS submission
samp_source	source material	The category of the source material used for nucleic acid extraction and downstream analyses.	enumeration	[DEUF backflush|DEUF|grab|MMS|Standard Method 9260B.2 concentrate|membrane filter]
samp_size	amount or size of sample used for extraction	Amount or size of sample (volume, mass or area) that was collected and used for nucleic acid extraction	measurement value	{float} {unit}	5 liter	millliter, gram, milligram, liter
meta_stor_temp	metagenomic sample storage temperature	Temperature at which sample was stored, e.g. -80 degree Celsius.	measurement value	{float} {unit}	-80 degree Celsius	degree Celsius	MIXS:0000110
meta_stor_dur	metagenomics sample storage duration	Duration for which the sample was stored. Indicate the duration for which the sample was stored written in ISO 8601 format.	duration	{duration}	P1d		MIXS:0000116
nucl_acid_ext_protocol	nucleic acid extraction	A link to a literature reference, electronic resource or a standard operating procedure (SOP), that describes the material separation to recover the nucleic acid fraction from a sample	PMID, DOI or URL	{PMID}|{DOI}|{URL}	https://mobio.com/media/wysiwyg/pdfs/protocols/12888.pdf		MIXS:0000037
nucl_acid_ext_kit	nucleic acid extraction kit	The manufacturer and name of the nucleic extraction kit used.	Kit manufacturer and name	{text}	Qiagen DNeasy PowerWater Kit
nucl_acid_ext_yield	extraction yield	The nucleic acid yield of the extracted sample	measurement value	{float} {unit}	25 nanogram per microliter	nanogram per microliter, microgram per milliliter
nucl_acid_ext_purity	extraction purity	The purity of the nucleic acid extraction as determined by ultraviolet spectroscopy measurement at the maxima of 260 nm compared to that at 280 nm. A 260/280 ratio of 1.8 is generally accepted as pure for DNA, while a ratio of 2.0 is generally accepted as pure for RNA extractions.	260/280 nm ratio	{text}	1.82
nucl_acid_ext_size	extraction size	The size of the extracted nucleic acid as determined by gel or automated electrophoresis. Most samples will produce a "smear" of nucleic acid sizes. In this case, please report the estimated mean size.	measurement value	{float} {unit}	18.0 kilobase pairs	kilobase pairs
nucl_acid_quant_method	template quantitation method	The method used to quantify the nucleic acid concentration of the extracted sample	text	{text}	Qubit fluorometer
nucl_acid_conc_method	template concentration method	The method used to concentrate the extracted nucleic acid, if performed	enumeration	[speed vacuum|Amicon centrifugal filter]
nucl_acid_purity_method	template purity method	The protocol and or instrumentation used to determine the purity of the extracted nucleic acid template	text	{text}	Nanodrop
seq_method	sequencing method	The approach used to sequence the extracted nucleic acid template	enumeration	[shotgun short-read metagenomics|shotgun long-read metagenomics]
seq_platform	sequencing platform	The instrumentation and manufacturer that was utilized for sequencing of the extracted nucleic acid template	text	{text}	Illumina HiSeq 2000
seq_kit	sequencing kit	The library preparation kit that was used to generate libraries of the extracted nucleic acid template for sequencing	text	{text}	Illumina DNA Prep
seq_location	sequencing location	The location or institue laboratory name where the sequencing was performed	text	{text}	FDA/CVM/OR
micro_std	microbial standard	The product name and the manufacturer of the microbial standard used in the sequencing protocol as a process control	text	{text}	ZymoBIOMICS Microbial Community Standard
DNA_std	DNA standard	The product name and the manufacturer of the DNA standard used in the sequencing protocol as a process control	text	{text}	ZymoBIOMICS Microbial Community DNA Standard
ref_database	reference database	The database(s) that are used for downstream analyses of sequenced extracted nucleic acid	text	{text}	Comprehensive Antibiotic Resistance Database
ref_biomaterial	reference for biomaterial	The repository where the biomaterial is archived and available, if applicable	text	{text}	FDA/CVM/OR
seq_qual_check	sequence quality check	The metrics used to determine sequence quality disposition	text	{text}
tax_classification	taxonomic classification	The database or analtyical pipeline used for taxonomic classification if performed	text	{text}	MetaPhlAn 3.0
tax_ident_marker	taxonomic identity marker	If taxonomy is assigned using a single gene or multi-locus sequence typing strategy, please list the marker genes used	text	{text}
sou_track_markers	source tracking markers	The database or analtyical pipeline used for source tracking if performed	text	{text}
Targeted Gene Assays	Package item	Definition	Expected value	Value syntax	Example	Preferred unit	Ontology	NCBI WGS submission
tga_instrument	targeted gene assay instrument	The make and/or model name of the instrument that is used to run and analyze the target gene assay target panel.	text	{text}	Biomark HD
tga_panel	targeted gene assay panel	The manufacturer and name of the antimicrobial resistance gene marker panel|if one is used	text	{text}	OpGen AMR Gene Panel
tga_target	targeted gene assay target	The antibiotic resistance gene markers that will were tested in the targeted gene assay design. Multiple terms may apply and can be separated by pipes.	text	{text}	KPC|OXA|VIM|NDM|IMP|ctx-M|cmy|TEM|SHV| QNR|GYR|parC|mphA|MCR
Isolate WGS	Package item	Definition	Expected value	Value syntax	Example	Preferred unit	Ontology	NCBI WGS submission
organism	organism	Taxonomic information about the cultured organism(s). The organism name should include the most descriptive information you have at time of submission, adhering to proper nomenclature in NCBI taxonomy database: https://www.ncbi.nlm.nih.gov/Taxonomy/Browser/wwwtax.cgi.	NCBI taxonomy ID or name	{text}	Salmonella enterica subsp. enterica serovar Agnoa			x
strain	strain	Microbial or eukaryotic strain name	text	{text}	CFSAN118700			x
serotype	serotype	Taxonomy below subspecies; a variety (in bacteria, fungi or virus) usually based on its antigenic properties; e.g. serotype="H1N1" in Influenza A virus CY098518.	text	{text}	O157:H7
serovar	serovar	Taxonomy below subspecies; a variety (in bacteria, fungi or virus) usually based on its antigenic properties. Sometimes used as species identifier in bacteria with shaky taxonomy, e.g. Leptospira, serovar saopaolo S76607 (65357 in Entrez)	text	{text}	Bareilly
isolate_name_alias	isolate name alias	Other IDs associated with this isolate or strain. Multiple terms may apply and can be separated by pipes.	text	{text}	ABC123; StateLab567
collected_by	collected by	Name of persons or institute who collected the sample	text	{text}	Washington State Department of Health			x
culture_collection	culture collection	Name of source institute and unique culture identifier. See the description for the proper format and list of allowed institutes, http://www.insdc.org/controlled-vocabulary-culturecollection-qualifier	text	{text}	ATCC:BAA-664
collection_date	collection date	The time of sampling, either as an instance (single point in time) or interval. In case no exact time is available, the date/time can be right truncated i.e. all of these are valid times: 2008-01-23T19:23:10+00:00; 2008-01-23T19:23:10; 2008-01-23; 2008-01; 2008; Except: 2008-01; 2008 all are ISO8601 compliant	date and time	{timestamp}	2020-05-25			dup
cult_isol_date	culture isolation date	A culture isolation date is a date-time entity marking the end of a process in which a sample yields a positive result for the target microbial analyte(s) in the form of an isolated colony or colonies.	date and time	{timestamp}	2018-05-11
isolation_source	Isolation source	Describes the physical, environmental and/or local geographical source of the biological sample from which the sample was derived.	text	{text}	creek water			x
wgs_na_ext_protocol	nucleic acid extraction	A link to a literature reference, electronic resource or a standard operating procedure (SOP), that describes the material separation to recover the nucleic acid fraction from a sample	PMID, DOI or URL	{PMID}|{DOI}|{URL}	https://mobio.com/media/wysiwyg/pdfs/protocols/12888.pdf		MIXS:0000037	x
wgs_na_ext_kit	nucleic acid extraction kit	The manufacturer and name of the nucleic extraction kit used.	Kit manufacturer and name	{text}	Qiagen DNeasy PowerWater Kit
wgs_na_ext_yield	extraction yield	The nucleic acid yield of the extracted sample.	measurement value	{float} {unit}	25 nanogram per microliter	nanogram per microliter, microgram per milliliter
wgs_na_ext_purity	extraction purity	The purity of the nucleic acid extraction as determined by ultraviolet spectroscopy measurement at the maxima of 260 nm compared to that at 280 nm. A 260/280 ratio of 1.8 is generally accepted as pure for DNA, while a ratio of 2.0 is generally accepted as pure for RNA extractions.	260/280 nm ratio	{text}	1.82
wgs_na_ext_size	extraction size	The size of the extracted nucleic acid as determined by gel or automated electrophoresis. Most samples will produce a "smear" of nucleic acid sizes. In this case, please report the estimated mean size.	measurement value	{float} {unit}	18.0 kilobase pairs	kilobase pairs
wgs_na_quant_method	template quantitation method	The method used to quantify the nucleic acid concentration of the extracted sample.	text	{text}	Qubit fluorometer
wgs_na_purity_method	template purity method	The protocol and or instrumentation used to determine the purity of the extracted nucleic acid template.	text	{text}	Nanodrop
seq_method	sequencing method	The approach used to sequence the extracted nucleic acid template.	enumeration	[shotgun short-read metagenomics|shotgun long-read metagenomics]				x
seq_platform	sequencing platform	The instrumentation and manufacturer that was utilized for sequencing of the extracted nucleic acid template.	text	{text}	Illumina HiSeq 2000			x
seq_kit	sequencing kit	The library preparation kit that was used to generate libraries of the extracted nucleic acid template for sequencing.	text	{text}	Illumina DNA Prep			x
seq_location	sequencing location	The location or institue laboratory name where the sequencing was performed.	text	{text}	FDA/CVM/OR			x
Water Chemistry	Package item	Definition	Expected value	Value syntax	Example	Preferred unit	Ontology	NCBI WGS submission
DOC	Dissolved Organic Carbon	The fraction of organic carbon operationally defined as that which can pass through a filter.	measurement value	{float} {unit}	4 mg/L	mg/L	NRSA
K	Potassium	The concenration of potassium found in the sample.	measurement value	{float} {unit}	5 mg/L	mg/L	NRSA
MG	Magnesium	The concenration of magnesium found in the sample.	measurement value	{float} {unit}	1 mg/L	mg/L	NRSA
NH4	Ammonia as Nitrogen	The concentration of ammonia-nitrogen in the sample.	measurement value	{float} {unit}	40 mg/L	mg/L	NRSA
NO2	Nitrite as Nitrogen	The concentration of nitrite-nitrogen in the sample	measurement value	{float} {unit}	1 mg/L	mg N/L	NRSA
NO3	Nitrate as Nitrogen	The concentration of nitrate-nitrogen in the sample	measurement value	{float} {unit}	4 mg/L	mg N/L	NRSA
NO3NO2	Nitrate-Nitrite as Nitrogen	The concentration of nitrate plus nitrite in the sample	measurement value	{float} {unit}	4 mg/L	mgN/L	NRSA
NTL	Total Nitrogen	The sum concentration of nitrate-nitrogen (NO3-N), nitrite-nitrogen (NO2-N), ammonia-nitrogen (NH3-N) and organically bonded nitrogen	measurement value	{float} {unit}	26 µg/L	µg/L	NRSA
COND	Specific Conductance	Specific conductance is an indirect measure of the collective concentration of dissolved ions in solution, and is defined as the electrical conductance of 1 cubic centimeter (cm³) of a solution at 25 degrees Celsius (°C)	measurement value	{float} {unit}	500 µS/cm	µS/cm	NRSA
PTL	Total Phosphorus	The concentration of total phosphorus in the sample	measurement value	{float} {unit}	30 µg/L	µg/L	NRSA
SO4	Sulfate	The concentration of sulfate in the sample	measurement value	{float} {unit}	100 mg/L	mg/L	NRSA
SODIUM	Sodium	The concentration of sodium in the sample	measurement value	{float} {unit}	10 mg/L	mg/L	NRSA
TSS	Total Suspended Solids	The concentration of waterborne particles that exceed 2 microns in size.	measurement value	{float} {unit}	250 mg/L	mg/L	NRSA
TURB	Turbidity	The measure of relative clarity of a liquid. It is an optical characteristic of water and is a measurement of the amount of light that is scattered by material in the water when a light is shined through the water sample.	measurement value	{float} {unit}	1 NTU	NTU	NRSA
PHLAB	Laboratory measured pH	The pH measurement of the sample, or liquid portion of sample, or aqueous phase of the fluid, as measured in the laboratory	measurement value	{float}	7		NRSA
ICP_elements	Inductivly Coupled Plasma elements	The trace elements, such as iron, calcium, sodium, mg, arsenic, lead, mercury, lithium, cadmium, copper, nickel, zinc, that are assayed using ICP-MS. Multiple terms may apply and can be separated by pipes. If multiple terms are used, please include measured concentrations for each element.	Element plus measurement value	{text} {float} {unit}	manganese, 100 nmol/L	nmol/L
AMR_residues	Antimicrobial residues	The concentration of antimicrobial residues present in the sample. Multiple terms may apply and can be separated by pipes. If multiple terms are used, please include measured concentrations for each element.	Residue plus measurement value	{text} {float} {unit}	erythromycin, 2.0 µg/L|ofloxacin, 0.18 µg/L	µg/L
